# Supplementary material for: Diagnostic Limitations, Patient Characteristics, and Confounding Factors Impacting Neurotologic Lesion Imaging: A Systematic Review
Source: Diagnostics (Basel). 2026 Feb 1;16(3):446. doi: 10.3390/diagnostics16030446 (PMC12897181; doi:10.3390/diagnostics16030446)
Supplement: Supplementary file 1 [file diagnostics-16-00446-s001.zip]

Archive with 1 entries (1 files):
- diagnostics-4108572-supplementary.pdf
